# Supplementary material for: “When Will You Graduate?”—A Qualitative Study on Academic Procrastination Among Italian University Students
Source: Int J Environ Res Public Health. 2026 Mar 16;23(3):374. doi: 10.3390/ijerph23030374 (PMC13026390; doi:10.3390/ijerph23030374)
Supplement: Supplementary file 1 [file ijerph-23-00374-s001.zip]

Archive with 1 entries (1 files):
- ijerph-4164314-supplementary.pdf
